# Supplementary material for: Enhanced Proteolytic and Glycooxidative Activity in Visceral Adipose Tissue in Obesity: A Tissue-Level Comparative Study
Source: Int J Mol Sci. 2026 Jun 14;27(12):5371. doi: 10.3390/ijms27125371 (PMC13299355; doi:10.3390/ijms27125371)
Supplement: Supplementary file 1 [file ijms-27-05371-s001.zip]

Archive with 1 entries (1 files):
- ijms-4326674-supplementary.pdf
